# Supplementary material for: Generation of Rapid and High-Quality Serum by Recombinant Prothrombin Activator Ecarin (RAPClot™)
Source: Biomolecules. 2024 May 30;14(6):645. doi: 10.3390/biom14060645 (PMC11201583; doi:10.3390/biom14060645)
Supplement: Supplementary file 1 [file biomolecules-14-00645-s001.zip]

Archive with 1 entries (1 files):
- biomolecules-2978472-supplementary.pdf
